# Supplementary material for: Component Microenvironments and System Biogeography Structure Microorganism Distributions in Recirculating Aquaculture and Aquaponic Systems
Source: mSphere. 2019 Jul 3;4(4):e00143-19. doi: 10.1128/mSphere.00143-19 (PMC6609224; doi:10.1128/mSphere.00143-19)
Supplement: TABLE S1 [file mSphere.00143-19-st001.xlsx]

## Sheet: UWM SFS RAS Time Series Data
Sample	Date	Component	DaysFromStart_Rearing Cycle	Number_Fish	Fish_Mortalities	Culled_Fish	System_pH	Air Temp °C	Water Temp °C	Conductivity mS/cm	System Ammonia (mg/L)	System Nitrite (mg/L)	Biofilter_PSI	Biofilter Influent Ammonia (µmol/L)	Biofilter Effluent Ammonia (µmol/L)	Biofilter Influent Nitrite (µmol/L)	Biofilter Effluent Nitrite (µmol/L)	Oxidation Reduction Potential (mV)	Perch_Strain	FeedSize (mm)	kg_feed	16S_rRNA_gene_region	Raw_Seq_Reads_Bacteria	Processed_Seq_Reads_Bacteria
9-25-13-Bfsand	2013-09-25	Biofilter	-69	10262	0	0	6.8	20	22.3	2000	0.8	0.02	8.5	NA	NA	NA	NA	577	Sassafras	3	9	v6	723234	660681
9-25-13-Clar	2013-09-25	Clarifier	-69	10262	0	0	6.8	20	22.3	2000	0.8	0.02	8.5	NA	NA	NA	NA	577	Sassafras	3	9	v6	912156	857971
9-25-13-Tank	2013-09-25	Tank	-69	10262	0	0	6.8	20	22.3	2000	0.8	0.02	8.5	NA	NA	NA	NA	577	Sassafras	3	9	v6	923778	811047
12-3-13-BfOut	2013-12-03	Biofilter	0	0	0	0	NA	NA	NA	NA	NA	NA	NA	NA	NA	NA	NA	NA	NA	NA	NA	v6	1101055	996687
12-3-13-Bfsand	2013-12-03	Biofilter	0	0	0	0	NA	NA	NA	NA	NA	NA	NA	NA	NA	NA	NA	NA	NA	NA	NA	v6	755246	693382
12-3-13-Bfwater	2013-12-03	Biofilter	0	0	0	0	NA	NA	NA	NA	NA	NA	NA	NA	NA	NA	NA	NA	NA	NA	NA	v6	994529	908627
12-3-13-ClariOut	2013-12-03	Clarifier	0	0	0	0	NA	NA	NA	NA	NA	NA	NA	NA	NA	NA	NA	NA	NA	NA	NA	v6	1670158	1471949
12-3-13-Degas	2013-12-03	Degasser	0	0	0	0	NA	NA	NA	NA	NA	NA	NA	NA	NA	NA	NA	NA	NA	NA	NA	v6	712130	651780
12-3-13-pH	2013-12-03	pH	0	0	0	0	NA	NA	NA	NA	NA	NA	NA	NA	NA	NA	NA	NA	NA	NA	NA	v6	801379	727900
12-10-13-BfOut	2013-12-10	Biofilter	7	10550	0	0	7.2	20.6	20.2	400	0.5	0.01	8	8.277	3.365	0.566	0.176	311	Choptank_MixedAge	2.5	2	v6	954842	887215
12-10-13-Bfsand	2013-12-10	Biofilter	7	10550	0	0	7.2	20.6	20.2	400	0.5	0.01	8	8.277	3.365	0.566	0.176	311	Choptank_MixedAge	2.5	2	v6	1068156	970052
12-10-13-Bfwater	2013-12-10	Biofilter	7	10550	0	0	7.2	20.6	20.2	400	0.5	0.01	8	8.277	3.365	0.566	0.176	311	Choptank_MixedAge	2.5	2	v6	1195633	1091646
12-10-13-Clar	2013-12-10	Clarifier	7	10550	0	0	7.2	20.6	20.2	400	0.5	0.01	8	8.277	3.365	0.566	0.176	311	Choptank_MixedAge	2.5	2	v6	1117867	1042231
12-10-13-ClariOut	2013-12-10	Clarifier	7	10550	0	0	7.2	20.6	20.2	400	0.5	0.01	8	8.277	3.365	0.566	0.176	311	Choptank_MixedAge	2.5	2	v6	1061740	982160
12-10-13-Degas	2013-12-10	Degasser	7	10550	0	0	7.2	20.6	20.2	400	0.5	0.01	8	8.277	3.365	0.566	0.176	311	Choptank_MixedAge	2.5	2	v6	747822	694293
12-10-13-pH	2013-12-10	pH	7	10550	0	0	7.2	20.6	20.2	400	0.5	0.01	8	8.277	3.365	0.566	0.176	311	Choptank_MixedAge	2.5	2	v6	838637	778185
12-10-13-Tank	2013-12-10	Tank	7	10550	0	0	7.2	20.6	20.2	400	0.5	0.01	8	8.277	3.365	0.566	0.176	311	Choptank_MixedAge	2.5	2	v6	850730	789686
1-3-14-Bfout	2014-01-03	Biofilter	31	10550	0	0	6.95	21.8	20.5	900	0.4	0.02	8	5.89	2.482	0.301	0.264	539	Choptank_MixedAge	3	3	v6	1133879	1035239
1-3-14-Bfwater	2014-01-03	Biofilter	31	10550	0	0	6.95	21.8	20.5	900	0.4	0.02	8	5.89	2.482	0.301	0.264	539	Choptank_MixedAge	3	3	v6	1358911	1171012
1-3-14-Clar	2014-01-03	Clarifier	31	10550	0	0	6.95	21.8	20.5	900	0.4	0.02	8	5.89	2.482	0.301	0.264	539	Choptank_MixedAge	3	3	v6	1121291	1035803
1-3-14-ClariOut	2014-01-03	Clarifier	31	10550	0	0	6.95	21.8	20.5	900	0.4	0.02	8	5.89	2.482	0.301	0.264	539	Choptank_MixedAge	3	3	v6	967533	878208
1-3-14-Degas	2014-01-03	Degasser	31	10550	0	0	6.95	21.8	20.5	900	0.4	0.02	8	5.89	2.482	0.301	0.264	539	Choptank_MixedAge	3	3	v6	644057	589335
1-3-14-Tank	2014-01-03	Tank	31	10550	0	0	6.95	21.8	20.5	900	0.4	0.02	8	5.89	2.482	0.301	0.264	539	Choptank_MixedAge	3	3	v6	1034374	947577
1-28-14-Bfsand	2014-01-28	Biofilter	56	10549	0	0	7.05	20.5	20.6	1600	0.5	0.03	8	4.293	3.964	0.742	0.402	547	Choptank_MixedAge	3	3	v6	883906	799506
1-28-14-Clar	2014-01-28	Clarifier	56	10549	0	0	7.05	20.5	20.6	1600	0.5	0.03	8	4.293	3.964	0.742	0.402	547	Choptank_MixedAge	3	3	v6	1394317	1298169
1-28-14-Degas	2014-01-28	Degasser	56	10549	0	0	7.05	20.5	20.6	1600	0.5	0.03	8	4.293	3.964	0.742	0.402	547	Choptank_MixedAge	3	3	v6	648636	573527
1-28-14-Tank	2014-01-28	Tank	56	10549	0	0	7.05	20.5	20.6	1600	0.5	0.03	8	4.293	3.964	0.742	0.402	547	Choptank_MixedAge	3	3	v6	662363	587879
2-4-14-Bfout	2014-02-04	Biofilter	63	10549	0	0	7	20	20.9	1600	0.5	0.02	8	8.326	34.888	0.655	0.271	548	Choptank_MixedAge	3	4	v6	987277	889304
2-4-14-Bfsand	2014-02-04	Biofilter	63	10549	0	0	7	20	20.9	1600	0.5	0.02	8	8.326	34.888	0.655	0.271	548	Choptank_MixedAge	3	4	v6	1139213	1030335
2-4-14-Clar	2014-02-04	Clarifier	63	10549	0	0	7	20	20.9	1600	0.5	0.02	8	8.326	34.888	0.655	0.271	548	Choptank_MixedAge	3	4	v6	688690	636050
2-4-14-Degas	2014-02-04	Degasser	63	10549	0	0	7	20	20.9	1600	0.5	0.02	8	8.326	34.888	0.655	0.271	548	Choptank_MixedAge	3	4	v6	723354	653079
3-4-14-Bfsand	2014-03-04	Biofilter	91	10548	0	0	7	21	21.2	1800	0.5	0.02	8	5.33609	0.269	1.41235	0.6913	555	Choptank_MixedAge	3	4	v6	1362098	1236788
3-4-14-Bfwater	2014-03-04	Biofilter	91	10548	0	0	7	21	21.2	1800	0.5	0.02	8	5.33609	0.269	1.41235	0.6913	555	Choptank_MixedAge	3	4	v6	998571	917642
3-4-14-Clar	2014-03-04	Clarifier	91	10548	0	0	7	21	21.2	1800	0.5	0.02	8	5.33609	0.269	1.41235	0.6913	555	Choptank_MixedAge	3	4	v6	326926	303293
3-4-14-ClariOut	2014-03-04	Clarifier	91	10548	0	0	7	21	21.2	1800	0.5	0.02	8	5.33609	0.269	1.41235	0.6913	555	Choptank_MixedAge	3	4	v6	1190075	1074625
3-4-14-pH	2014-03-04	pH	91	10548	0	0	7	21	21.2	1800	0.5	0.02	8	5.33609	0.269	1.41235	0.6913	555	Choptank_MixedAge	3	4	v6	438063	402173
NA = not available

## Sheet: Cross System Sample Data
sample_name	site	Location_state	description	component	system_scale	aquaponics	water_source	Sample_date	Volume (mL) or Mass (g) Sampled	Water Temp °C	pH	Percent_DissolvedOxygen	Dissolved Oxygen (mg/L)	Conductivity mS	Specific Conductivity µS	System Ammonia (mg/L)	System Nitrite (mg/L)	Raw_Seq_Reads_Bacteria16S	Processed_Seq_Reads_Bacteria16S	Bacteria16S_UnknownTaxonomy	Raw_Seq_Reads_Archaea16S	Processed_Seq_Reads_Archaea16S	Raw_Seq_Reads_nxrB	Processed_Seq_Reads_nxrB	Raw_Seq_Reads_amoA_com	Processed_Seq_Reads_amoA_com	Raw_Seq_Reads_amoA_Beta	Processed_Seq_Reads_amoA_Beta
BF0003	Bell	Indiana	Row 3 Biofilter 3	Biofilter	Large	FALSE	groundwater	2013-11-04	1.17g	NA	NA	NA	NA	NA	NA	NA	NA	88082	66239	100	180	0	125264	69112	367	23	152	0
BF0004	Bell	Indiana	Prototype Biofilter	Biofilter	Large	FALSE	groundwater	2013-11-04	1.05g	NA	NA	NA	NA	NA	NA	NA	NA	72077	39448	162	39	0	15536	5570	324	0	63776	40113
RA0007	Bell	Indiana	Row 3 Drumfilter 1	Clarifier	Large	FALSE	groundwater	2013-11-04	100mL	NA	NA	NA	NA	NA	NA	NA	NA	57724	44035	1	NA	NA	NA	NA	NA	NA	NA	NA
RA0018	Bell	Indiana	Prototype Tank 3	RearingTank	Large	FALSE	groundwater	2013-11-04	200mL	NA	NA	NA	NA	NA	NA	NA	NA	53430	22881	5	NA	NA	NA	NA	NA	NA	NA	NA
RA0020	Bell	Indiana	Broodstock #3 April Tank 1	RearingTank	Large	FALSE	groundwater	2013-11-04	200mL	NA	NA	NA	NA	NA	NA	NA	NA	92535	60647	2	NA	NA	NA	NA	NA	NA	NA	NA
RA0036	Bell	Indiana	Biofilter 3 Pod1	Biofilter	Large	FALSE	groundwater	2013-11-04	100mL	NA	NA	NA	NA	NA	NA	NA	NA	111380	71399	130	468	0	138277	74488	4660	705	745	34
RA0037	Bell	Indiana	Biofilter 1 Pod2	Biofilter	Large	FALSE	groundwater	2013-11-04	100mL	NA	NA	NA	NA	NA	NA	NA	NA	73198	51456	14	492	27	122998	65111	3568	679	866	96
RA0040	Bell	Indiana	Solids Tank Pod2	Clarifier	Large	FALSE	groundwater	2013-11-04	100mL	NA	NA	NA	NA	NA	NA	NA	NA	70846	38166	0	NA	NA	NA	NA	NA	NA	NA	NA
RA0043	Bell	Indiana	Solids Tank Pod3	Clarifier	Large	FALSE	groundwater	2013-11-04	100mL	NA	NA	NA	NA	NA	NA	NA	NA	142380	108538	11	NA	NA	NA	NA	NA	NA	NA	NA
RA0047	Bell	Indiana	Tank 1 Phase 2	RearingTank	Large	FALSE	groundwater	2013-11-04	100mL	NA	NA	NA	NA	NA	NA	NA	NA	102375	76679	8	NA	NA	NA	NA	NA	NA	NA	NA
RA0049	Bell	Indiana	Sidestream Nitrifying Reactor for Seeding Biofilters	Biofilter	Large	FALSE	groundwater	2013-11-04	100mL	NA	NA	NA	NA	NA	NA	NA	NA	127993	86608	1	332	25	62930	164	41002	0	4134	2217
DW1	DiscoveryWorld	Wisconsin	TurtleFilterWater	Biofilter	Small	FALSE	lake_michigan	2016-06-22	100mL	NA	NA	NA	NA	NA	NA	NA	NA	151676	87445	5	NA	NA	NA	NA	NA	NA	NA	NA
DW2	DiscoveryWorld	Wisconsin	TurtleFilterSand	Biofilter	Small	FALSE	lake_michigan	2016-06-22	1.00g	NA	NA	NA	NA	NA	NA	NA	NA	101590	62606	10	520	11	133000	67404	10678	3703	364	0
DW3	DiscoveryWorld	Wisconsin	TouchFilterWater	Biofilter	Small	FALSE	lake_michigan	2016-06-22	200mL	NA	NA	NA	NA	NA	NA	NA	NA	119147	81979	735	NA	NA	NA	NA	NA	NA	NA	NA
DW4	DiscoveryWorld	Wisconsin	TouchFilterSand	Biofilter	Small	FALSE	lake_michigan	2016-06-22	1.03g	NA	NA	NA	NA	NA	NA	NA	NA	151244	97098	1363	812	0	131809	76054	13832	3155	759	22
DW5	DiscoveryWorld	Wisconsin	BridgeFilterWater	Biofilter	Small	FALSE	lake_michigan	2016-06-22	200mL	NA	NA	NA	NA	NA	NA	NA	NA	223432	138652	93	NA	NA	NA	NA	NA	NA	NA	NA
DW6	DiscoveryWorld	Wisconsin	BridgeFilterSand	Biofilter	Small	FALSE	lake_michigan	2016-06-22	1.00g	NA	NA	NA	NA	NA	NA	NA	NA	163710	116696	55	581	128	89493	42764	2213	547	186	0
DW7	DiscoveryWorld	Wisconsin	BridgeTankWater	RearingTank	Small	FALSE	lake_michigan	2016-06-22	200mL	NA	NA	NA	NA	NA	NA	NA	NA	136992	102950	1	NA	NA	NA	NA	NA	NA	NA	NA
DW8	DiscoveryWorld	Wisconsin	TouchTankWater	RearingTank	Small	FALSE	lake_michigan	2016-06-22	200mL	NA	NA	NA	NA	NA	NA	NA	NA	66742	42893	55	NA	NA	NA	NA	NA	NA	NA	NA
MAR001	MariRAS	Wisconsin	Tank_5_RAS	RearingTank	Medium	FALSE	lake_michigan	2016-03-28	200mL	19.7	6.9	NA	6.6	NA	NA	0.8	0.2	104458	80883	68	NA	NA	NA	NA	NA	NA	NA	NA
MAR002	MariRAS	Wisconsin	Tank_7_RAS	RearingTank	Medium	FALSE	lake_michigan	2016-03-28	200mL	19.7	6.9	NA	6.6	NA	NA	0.8	0.2	121453	92809	55	NA	NA	NA	NA	NA	NA	NA	NA
MAR003	MariRAS	Wisconsin	Tank_9_RAS	RearingTank	Medium	FALSE	lake_michigan	2016-03-28	200mL	19.7	6.9	NA	6.6	NA	NA	0.8	0.2	190746	147562	122	NA	NA	NA	NA	NA	NA	NA	NA
MAR004	MariRAS	Wisconsin	WaterBF_Aquaponics	Biofilter	Medium	TRUE	lake_michigan	2016-03-28	200mL	18.3	8.5	NA	6.5	NA	NA	0.8	0.05	112635	83725	39	833	14	75449	20521	1841	0	2628	264
MAR005	MariRAS	Wisconsin	WaterBF_RAS	Biofilter	Medium	FALSE	lake_michigan	2016-03-28	200mL	19.7	6.9	NA	6.6	NA	NA	0.8	0.2	110915	80272	27	1498	13	103946	21679	3083	0	6133	240
MAR006	MariRAS	Wisconsin	AquaponicsClarifier	Clarifier	Medium	TRUE	lake_michigan	2016-03-28	200mL	18.3	8.5	NA	6.5	NA	NA	0.8	0.05	103663	76550	42	NA	NA	NA	NA	NA	NA	NA	NA
MAR007	MariRAS	Wisconsin	GreentankAquaponics	RearingTank	Medium	TRUE	lake_michigan	2016-03-28	200mL	18.3	8.5	NA	6.5	NA	NA	0.8	0.05	190767	116629	435	NA	NA	NA	NA	NA	NA	NA	NA
MAR008	MariRAS	Wisconsin	AquaponicsPlantRun	Hydroponic	Medium	TRUE	lake_michigan	2016-03-28	200mL	18.3	8.5	NA	6.5	NA	NA	0.8	0.05	79948	29626	9	NA	NA	NA	NA	NA	NA	NA	NA
PF1	PortFish	Wisconsin	ClarifierSludge	Clarifier	Medium	TRUE	lake_michigan	2017-10-07	200mL	22.5	8	87.5	7.55	1.138	1064	NA	NA	132109	86418	111	NA	NA	NA	NA	NA	NA	NA	NA
PF10	PortFish	Wisconsin	BiofilterSand	Biofilter	Medium	TRUE	lake_michigan	2017-10-07	1g	21.1	8.09	81.3	7.21	1.0004	931	NA	NA	167438	104556	15	3742	2311	149026	58783	9621	1346	818	108
PF2	PortFish	Wisconsin	BiofilterWater	Biofilter	Medium	TRUE	lake_michigan	2017-10-07	200mL	22.06	7.84	73.3	6.39	1.119	1055	NA	NA	122104	61726	54	NA	NA	NA	NA	NA	NA	NA	NA
PF3	PortFish	Wisconsin	RearingTank	RearingTank	Medium	TRUE	lake_michigan	2017-10-07	200mL	22.1	7.62	83.5	7.25	1.115	1055	NA	NA	133362	94065	68	NA	NA	NA	NA	NA	NA	NA	NA
PF4	PortFish	Wisconsin	HydroRun	Hydroponic	Medium	TRUE	lake_michigan	2017-10-07	200mL	23.02	7.74	90	7.7	1.117	1075	NA	NA	79697	40251	52	NA	NA	NA	NA	NA	NA	NA	NA
PF5	PortFish	Wisconsin	ClarifierSludge	Clarifier	Medium	TRUE	lake_michigan	2017-10-07	200mL	21.66	8.27	68.2	5.92	1.037	971	NA	NA	125145	87448	37	NA	NA	NA	NA	NA	NA	NA	NA
PF6	PortFish	Wisconsin	BiofilterWater	Biofilter	Medium	TRUE	lake_michigan	2017-10-07	200mL	21.1	8.09	81.3	7.21	1.0004	931	NA	NA	137297	85856	35	NA	NA	NA	NA	NA	NA	NA	NA
PF7	PortFish	Wisconsin	RearingTank	RearingTank	Medium	TRUE	lake_michigan	2017-10-07	200mL	21.79	7.92	62	4.79	1.0002	940	NA	NA	127248	87442	54	NA	NA	NA	NA	NA	NA	NA	NA
PF8	PortFish	Wisconsin	HydroRun	Hydroponic	Medium	TRUE	lake_michigan	2017-10-07	200mL	22.61	7.75	91	7.84	1	955	NA	NA	122105	55690	9	NA	NA	NA	NA	NA	NA	NA	NA
PF9	PortFish	Wisconsin	BiofilterSand	Biofilter	Medium	TRUE	lake_michigan	2017-10-07	1g	22.06	7.84	73.3	6.39	1.119	1055	NA	NA	86898	31501	397	354	180	91872	48355	372	21	124	13
BC2A	UrbanFarmProject	Minnesota	BiofilterSand	Biofilter	Medium	TRUE	mississippi_river	2016-01-14	1g	NA	NA	NA	NA	NA	NA	NA	NA	144210	90475	362	4863	3359	95039	46232	1	0	144	0
BC35A	UrbanFarmProject	Minnesota	BiofilterSoil	Biofilter	Medium	TRUE	mississippi_river	2016-01-14	1g	NA	NA	NA	NA	NA	NA	NA	NA	73886	36580	5	7270	5068	170586	83908	582	42	125	16
BC3A	UrbanFarmProject	Minnesota	BiofilterSoil	Biofilter	Medium	TRUE	mississippi_river	2016-01-14	1g	NA	NA	NA	NA	NA	NA	NA	NA	122786	63910	11	5713	3892	153027	71558	607	34	180	19
BMA	UrbanFarmProject	Minnesota	BiofilterSand	ConditioningBiofilter	Medium	TRUE	mississippi_river	2016-01-14	150mL	NA	NA	NA	NA	NA	NA	NA	NA	125884	66039	0	3580	2357	181577	89161	1140	0	921	252
BMAA	UrbanFarmProject	Minnesota	BiofilterSand	ConditioningBiofilter	Medium	TRUE	mississippi_river	2016-01-14	150mL	NA	NA	NA	NA	NA	NA	NA	NA	183478	67035	0	6968	4547	165742	76683	2231	37	3045	818
BR1A	UrbanFarmProject	Minnesota	BiofilterSand	Biofilter	Medium	TRUE	mississippi_river	2016-01-14	50mL	NA	NA	NA	NA	NA	NA	NA	NA	141848	79275	36	4590	3125	126816	49539	352	0	932	286
BR3A	UrbanFarmProject	Minnesota	BiofilterSoil	Biofilter	Medium	TRUE	mississippi_river	2016-01-14	1g	NA	NA	NA	NA	NA	NA	NA	NA	110695	48257	0	508	278	60167	13990	0	0	143	15
C2A	UrbanFarmProject	Minnesota	RearingTank	RearingTank	Medium	TRUE	mississippi_river	2016-01-14	150mL	NA	NA	NA	NA	NA	NA	NA	NA	99067	67253	16	NA	NA	NA	NA	NA	NA	NA	NA
C3A	UrbanFarmProject	Minnesota	RearingTank	RearingTank	Medium	TRUE	mississippi_river	2016-01-14	150mL	NA	NA	NA	NA	NA	NA	NA	NA	156253	111402	12	NA	NA	NA	NA	NA	NA	NA	NA
MA	UrbanFarmProject	Minnesota	ConditioningWater	ConditioningWater	Medium	TRUE	mississippi_river	2016-01-14	400mL	NA	NA	NA	NA	NA	NA	NA	NA	122439	75418	0	NA	NA	NA	NA	NA	NA	NA	NA
R1C	UrbanFarmProject	Minnesota	RearingTank	RearingTank	Medium	TRUE	mississippi_river	2016-01-14	100mL	NA	NA	NA	NA	NA	NA	NA	NA	113731	67469	18	NA	NA	NA	NA	NA	NA	NA	NA
R3A	UrbanFarmProject	Minnesota	RearingTank	RearingTank	Medium	TRUE	mississippi_river	2016-01-14	100mL	NA	NA	NA	NA	NA	NA	NA	NA	318964	NA	NA	NA	NA	NA	NA	NA	NA	NA	NA
BF0001	UWM	Wisconsin	Biofilter Surface Sand	Biofilter	Medium	FALSE	lake_michigan	2013-11-07	1.05g	22.1	6.9	NA	NA	NA	1800	0.6	0.15	157553	108050	206	NA	NA	NA	NA	NA	NA	NA	NA
BF0014	UWM	Wisconsin	Biofilter Surface Sand	Biofilter	Medium	FALSE	lake_michigan	2013-12-03	1.00g	NA	NA	NA	NA	NA	NA	NA	NA	274741	203710	1191	22474	16288	116555	81282	1073	557	108	0
BF0016	UWM	Wisconsin	Biofilter Surface Sand	Biofilter	Medium	FALSE	lake_michigan	2013-12-17	1.00g	20.2	6.85	NA	NA	NA	400	0.5	0.01	125177	90503	253	18512	13219	136524	82684	3036	1582	215	0
BF0018	UWM	Wisconsin	Biofilter Surface Sand	Biofilter	Medium	FALSE	lake_michigan	2014-01-03	1.00g	20.5	6.95	NA	NA	NA	900	0.4	0.02	197506	144880	386	9886	7338	76346	50416	3	0	128	0
BF0019	UWM	Wisconsin	Biofilter Surface Sand	Biofilter	Medium	FALSE	lake_michigan	2014-01-07	1.00g	20.2	6.95	NA	NA	NA	1000	0.4	0.02	NA	NA	NA	17986	12649	161159	103364	2073	1058	172	0
BF0020	UWM	Wisconsin	Biofilter Surface Sand	Biofilter	Medium	FALSE	lake_michigan	2014-01-14	1.00g	21	6.95	NA	NA	NA	1300	0.5	0.02	123607	77799	167	8416	6339	112136	77637	638	309	137	0
BF0023	UWM	Wisconsin	Biofilter Surface Sand	Biofilter	Medium	FALSE	lake_michigan	2014-02-04	1.00g	20.9	7	NA	NA	NA	1600	0.5	0.02	228384	162057	354	NA	NA	NA	NA	NA	NA	NA	NA
BF0025	UWM	Wisconsin	Biofilter Surface Sand	Biofilter	Medium	FALSE	lake_michigan	2014-02-18	1.00g	21	7.05	NA	NA	NA	1500	0.5	0.03	NA	NA	NA	18926	13789	111564	72251	2041	1102	189	0
BF0027	UWM	Wisconsin	Biofilter Surface Sand	Biofilter	Medium	FALSE	lake_michigan	2014-03-04	1.00g	21.2	7	NA	NA	NA	1800	0.5	0.02	207156	149369	637	NA	NA	NA	NA	NA	NA	NA	NA
BF0032	UWM	Wisconsin	Biofilter Surface Sand	Biofilter	Medium	FALSE	lake_michigan	2014-04-08	1.00g	22.1	7	NA	NA	NA	1500	0.6	0.03	238469	181724	424	NA	NA	NA	NA	NA	NA	NA	NA
BF0084	UWM	Wisconsin	Biofilter Surface Sand	Biofilter	Medium	FALSE	lake_michigan	2014-12-18	1.00g	21.2	7	NA	NA	NA	1459	0.5	0.05	135078	90666	335	15135	10733	92624	64989	716	373	109	0
BF0085	UWM	Wisconsin	Biofilter Middle Sand	Biofilter	Medium	FALSE	lake_michigan	2014-12-18	1.00g	21.2	7	NA	NA	NA	1459	0.5	0.05	126244	100060	856	37292	27179	97377	66602	2374	1380	195	0
BF0086	UWM	Wisconsin	Biofilter Bottom Sand	Biofilter	Medium	FALSE	lake_michigan	2014-12-18	1.00g	21.2	7	NA	NA	NA	1459	0.5	0.05	129752	102061	1242	31437	22572	150748	106023	1747	981	192	0
BF0097	UWM	Wisconsin	Biofilter Surface Sand	Biofilter	Medium	FALSE	lake_michigan	2015-02-18	1.00g	22	7	NA	NA	NA	1327	0.9	0.01	132260	81462	262	11180	8236	79052	52841	791	418	103	0
BF0098	UWM	Wisconsin	Biofilter Middle Sand	Biofilter	Medium	FALSE	lake_michigan	2015-02-18	1.00g	22	7	NA	NA	NA	1327	0.9	0.01	135678	103531	1615	37937	27088	166331	113452	3626	2091	264	11
BF0099	UWM	Wisconsin	Biofilter Bottom Sand	Biofilter	Medium	FALSE	lake_michigan	2015-02-18	1.00g	22	7	NA	NA	NA	1327	0.9	0.01	134210	102431	1839	32919	23631	128815	85836	3718	2185	278	16
RA0076	UWM	Wisconsin	Rearing Tank	RearingTank	Medium	FALSE	lake_michigan	2013-12-03	200mL	NA	NA	NA	NA	NA	NA	NA	NA	133264	98077	638	NA	NA	NA	NA	NA	NA	NA	NA
RA0078	UWM	Wisconsin	Clarifier Outflow	Clarifier	Medium	FALSE	lake_michigan	2013-12-03	25mL	NA	NA	NA	NA	NA	NA	NA	NA	139660	93624	961	NA	NA	NA	NA	NA	NA	NA	NA
RA0082	UWM	Wisconsin	Rearing Tank	RearingTank	Medium	FALSE	lake_michigan	2013-12-10	200mL	20.2	7.2	NA	NA	NA	400	0.5	0.01	144438	106221	440	NA	NA	NA	NA	NA	NA	NA	NA
RA0084	UWM	Wisconsin	Clarifier Sludge	Clarifier	Medium	FALSE	lake_michigan	2013-12-10	25mL	20.2	7.2	NA	NA	NA	400	0.5	0.01	138731	91151	288	NA	NA	NA	NA	NA	NA	NA	NA
RA0110	UWM	Wisconsin	Rearing Tank	RearingTank	Medium	FALSE	lake_michigan	2014-01-07	200mL	20.2	6.95	NA	NA	NA	1000	0.4	0.02	175177	132585	224	NA	NA	NA	NA	NA	NA	NA	NA
RA0112	UWM	Wisconsin	Clarifier Sludge	Clarifier	Medium	FALSE	lake_michigan	2014-01-07	25mL	20.2	6.95	NA	NA	NA	1000	0.4	0.02	159143	111005	346	NA	NA	NA	NA	NA	NA	NA	NA
RA0119	UWM	Wisconsin	Clarifier Sludge	Clarifier	Medium	FALSE	lake_michigan	2014-01-14	25mL	21	6.95	NA	NA	NA	1300	0.5	0.02	116227	80139	116	NA	NA	NA	NA	NA	NA	NA	NA
RA0145	UWM	Wisconsin	Rearing Tank	RearingTank	Medium	FALSE	lake_michigan	2014-02-11	200mL	21	7	NA	NA	NA	1500	0.5	0.01	55166	39408	38	NA	NA	NA	NA	NA	NA	NA	NA
RA0147	UWM	Wisconsin	Clarifier Sludge	Clarifier	Medium	FALSE	lake_michigan	2014-02-11	25mL	21	7	NA	NA	NA	1500	0.5	0.01	132363	98583	79	NA	NA	NA	NA	NA	NA	NA	NA
RA0159	UWM	Wisconsin	Rearing Tank	RearingTank	Medium	FALSE	lake_michigan	2014-02-25	200mL	21.5	7	NA	NA	NA	1500	0.6	0.03	88917	62659	55	NA	NA	NA	NA	NA	NA	NA	NA
RA0161	UWM	Wisconsin	Clarifier Sludge	Clarifier	Medium	FALSE	lake_michigan	2014-02-25	25mL	21.5	7	NA	NA	NA	1500	0.6	0.03	92917	69343	477	NA	NA	NA	NA	NA	NA	NA	NA
RA0166	UWM	Wisconsin	Rearing Tank	RearingTank	Medium	FALSE	lake_michigan	2014-03-04	200mL	21.2	7	NA	NA	NA	1800	0.5	0.02	153347	125903	53	NA	NA	NA	NA	NA	NA	NA	NA
RA0168	UWM	Wisconsin	Clarifier Sludge	Clarifier	Medium	FALSE	lake_michigan	2014-03-04	25mL	21.2	7	NA	NA	NA	1800	0.5	0.02	131927	95597	110	NA	NA	NA	NA	NA	NA	NA	NA
RA0182	UWM	Wisconsin	Clarifier Sludge	Clarifier	Medium	FALSE	lake_michigan	2014-03-18	25mL	21.5	7	NA	NA	NA	1600	0.6	0.02	142052	98006	47	NA	NA	NA	NA	NA	NA	NA	NA
RAS1-3	UWM	Wisconsin	Rearing Tank	RearingTank	Medium	FALSE	lake_michigan	2013-09-25	200mL	22.3	6.8	NA	NA	NA	2000	0.8	0.02	152473	116558	817	NA	NA	NA	NA	NA	NA	NA	NA
RAS1and2	UWM	Wisconsin	Rearing Tank	RearingTank	Medium	FALSE	lake_michigan	2013-09-25	200mL	22.3	6.8	NA	NA	NA	2000	0.8	0.02	231712	170254	1062	NA	NA	NA	NA	NA	NA	NA	NA
RAS3-4	UWM	Wisconsin	Clarifier Sludge	Clarifier	Medium	FALSE	lake_michigan	2013-09-25	25mL	22.3	6.8	NA	NA	NA	2000	0.8	0.02	108445	73631	196	NA	NA	NA	NA	NA	NA	NA	NA
RASS5and3	UWM	Wisconsin	Biofilter Surface Sand	Biofilter	Medium	FALSE	lake_michigan	2013-09-25	1.00g	22.3	6.8	NA	NA	NA	2000	0.8	0.02	218312	158934	664	NA	NA	NA	NA	NA	NA	NA	NA
